# Supplementary material for: Nano-Topographical Control of Ti-Nb-Zr Alloy Surfaces for Enhanced Osteoblastic Response
Source: Nanomaterials (Basel). 2021 Jun 7;11(6):1507. doi: 10.3390/nano11061507 (PMC8229642; doi:10.3390/nano11061507)
Supplement: Supplementary file 1 [file nanomaterials-11-01507-s001.zip]

Archive with 1 entries (1 files):
- nanomaterials-1215464-supplementary.pdf
